# Supplementary material for: Biopreservation of Chocolate Mousse with Lactobacillus helveticus 2/20: Microbial Challenge Test
Source: Molecules. 2022 Aug 31;27(17):5631. doi: 10.3390/molecules27175631 (PMC9457945; doi:10.3390/molecules27175631)
Supplement: Supplementary file 1 [file molecules-27-05631-s001.zip]

Archive with 1 entries (1 files):
- molecules-1884600-supplementary.pdf
